# Supplementary material for: Does the endometrial cavity have a molecular microbial signature?
Source: Sci Rep. 2019 Jul 9;9:9905. doi: 10.1038/s41598-019-46173-0 (PMC6616349; doi:10.1038/s41598-019-46173-0)
Supplement: Supplementary file 2 — Supplementary Data [file 41598_2019_46173_MOESM2_ESM.xlsx]

## Sheet: Shared_0.03
							TACAGAGGGTGCGAGCGTTAATCGGATTTACTGGGCGTAAAGCGTGCGTAGGCGGCTTTTTAAGTCGGATGTGAAATCCCCGAGCTTAACTTGGGAATTGCATTCGATACTGGGAAGCTAGAGTATGGGAGAGGATGGTAGAATTCCAGGTGTAGCGGTGAAATGCGTAGAGATCTGGAGGAATACCGATGGCGAAGGCAGCCATCTGGCCTAATACTGACGCTGAGGTACGAAAGCATGGGGAGCAAACAGG------	TACGTAGGTCCCGAGCGTTGTCCGGATTTATTGGGCGTAAAGCGAGCGCAGGCGGTTAGATAAGTCTGAAGTTAAAGGCTGTGGCTTAACCATAGTACGCTTTGGAAACTGTTTAACTTGAGTGCAAGAGGGGAGAGTGGAATTCCATGTGTAGCGGTGAAATGCGTAGATATATGGAGGAACACCGGTGGCGAAAGCGGCTCTCTGGCTTGTAACTGACGCTGAGGCTCGAAAGCGTGGGGAGCAAACAGG-------	TACGTAGGTGGCAAGCGTTGTCCGGATTTATTGGGCGTAAAGCGAGTGCAGGCGGCTCGATAAGTCTGATGTGAAAGCCTTCGGCTCAACCGGAGAATTGCATCAGAAACTGTCGAGCTTGAGTACAGAAGAGGAGAGTGGAACTCCATGTGTAGCGGTGAAATGCGTAGATATATGGAAGAACACCGGTGGCGAAGGCGGCTCTCTGGTCTGTTACTGACGCTGAGGCTCGAAAGCATGGGTAGCGAACAGG------	TACGTATGGAGCGAGCGTTGTCCGGAATTATTGGGCGTAAAGGGTACGCAGGCGGTTTAATAAGTCGAATGTTAAAGATCGGGGCTCAACCCCGTAAAGCATTGGAAACTGATAAACTTGAGTAGTGGAGAGGAAAGTGGAATTCCTAGTGTAGTGGTGAAATACGTAGATATTAGGAGGAATACCAGTAGCGAAGGCGACTTTCTGGACACAAACTGACGCTGAGGTACGAAAGCGTGGGGAGCAAACAGG-------	TACGTAGGTGGCAAGCGTTGTCCGGAATTATTGGGCGTAAAGCGCGCGCAGGCGGATTGGTCAGTCTGTCTTAAAAGTTCGGGGCTTAACCCCGTGATGGGATGGAAACTGCCAATCTAGAGTATCGGAGAGGAAAGTGGAATTCCTAGTGTAGCGGTGAAATGCGTAGATATTAGGAAGAACACCAGTGGCGAAGGCGACTTTCTGGACGAAAACTGACGCTGAGGCGCGAAAGCCAGGGGAGCGAACGGG-------	TACGGAGGGTGCGAGCGTTAATCGGAATAACTGGGCGTAAAGGGCACGCAGGCGGTGACTTAAGTGAGGTGTGAAAGCCCCGGGCTTAACCTGGGAATTGCATTTCATACTGGGTCGCTAGAGTACTTTAGGGAGGGGTAGAATTCCACGTGTAGCGGTGAAATGCGTAGAGATGTGGAGGAATACCGAAGGCGAAGGCAGCCCCTTGGGAATGTACTGACGCTCATGTGCGAAAGCGTGGGGAGCAAACAGG------	TACGGAAGGTCCAGGCGTTATCCGGATTTATTGGGTTTAAAGGGAGCGTAGGCTGGAGATTAAGTGTGTTGTGAAATGTAGACGCTCAACGTCTGAATTGCAGCGCATACTGGTTTCCTTGAGTACGCACAACGTTGGCGGAATTCGTCGTGTAGCGGTGAAATGCTTAGATATGACGAAGAACTCCGATTGCGAAGGCAGCTGACGGGAGCGCAACTGACGCTTAAGCTCGAAGGTGCGGGTATCGAACAGG------	TACGTAGGGGGCTAGCGTTGTCCGGAATCACTGGGCGTAAAGGGTTCGCAGGCGGAAATGCAAGTCAGGTGTAAAAGGCAGTAGCTTAACTACTGTAAGCATTTGAAACTGCATATCTTGAGAAGAGTAGAGGTAAGTGGAATTTTTAGTGTAGCGGTGAAATGCGTAGATATTAAAAAGAATACCGGTGGCGAAGGCGACTTACTGGGCTCATTCTGACGCTGAGGAACGAAAGCGTGGGTAGCAAACAGG-------	TACGGAAGGTTCGGGCGTTATCCGGATTTATTGGGTTTAAAGGGAGCGTAGGCCGTTTGGTAAGCGTGTTGTGAAATGTAGGAGCTCAACTTCTAGATTGCAGCGCGAACTGTCAGACTTGAGTGCGCACAACGTAGGCGGAATTCATGGTGTAGCGGTGAAATGCTTAGATATCATGAAGAACTCCGATTGCGAAGGCAGCTTACGGGAGCGCAACTGACGCTGAAGCTCGAAGGTGCGGGTATCGAACAGG------	TACGTAGGGTGCAAGCGTTATCCGGAATTATTGGGCGTAAAGGGCTCGTAGGCGGTTCGTCGCGTCCGGTGTGAAAGTCCATCGCTTAACGGTGGATCCGCGCCGGGTACGGGCGGGCTTGAGTGCGGTAGGGGAGACTGGAATTCCCGGTGTAACGGTGGAATGTGTAGATATCGGGAAGAACACCAATGGCGAAGGCAGGTCTCTGGGCCGTTACTGACGCTGAGGAGCGAAAGCGTGGGGAGCGAACAGG------	TACGTAGGGTGCGAGCGTTAATCGGAATTACTGGGCGTAAAGCGAGCGCAGACGGTTACTTAAGCAGGATGTGAAATCCCCGGGCTCAACCTGGGAACTGCGTTCTGAACTGGGTGACTAGAGTGTGTCAGAGGGAGGTAGAATTCCACGTGTAGCAGTGAAATGCGTAGAGATGTGGAGGAATACCGATGGCGAAGGCAGCCTCCTGGGATAACACTGACGTTCATGCTCGAAAGCGTGGGTAGCAAACAGG------	TACGTAGGTCCCGAGCGTTGTCCGGATTTATTGGGCGTAAAGCGAGCGCAGGCGGTTTGATAAGTCTGAAGTTAAAGGCTGTGGCTCAACCATAGTTCGCTTTGGAAACTGTCAAACTTGAGTGCAGAAGGGGAGAGTGGAATTCCATGTGTAGCGGTGAAATGCGTAGATATATGGAGGAACACCGGTGGCGAAAGCGGCTCTCTGGTCTGTAACTGACGCTGAGGCTCGAAAGCGTGGGGAGCGAACAGG-------	TACGTAGGGCGCAAGCGTTATCCGGAATTATTGGGCGTAAAGAGCTTGTAGGCGGTTCGTCGCGTCTGGTGTGAAAGCCCATCGCTTAACGGTGGGTTTGCGCCGGGTACGGGCGGGCTAGAGTGCAGTAGGGGAGACTGGAATTCTCGGTGTAACGGTGGAATGTGTAGATATCGGGAAGAACACCAATGGCGAAGGCAGGTCTCTGGGCTGTTACTGACGCTGAGAAGCGAAAGCGTGGGGAGCGAACAGG------	TACGTAGGTGGCAAGCGTTGTCCGGATTTATTGGGCGTAAAGCGAGCGCAGGCGGAAGAATAAGTCTGATGTGAAAGCCCTCGGCTTAACCGAGGAACTGCATCGGAAACTGTTTTTCTTGAGTGCAGAAGAGGAGAGTGGAACTCCATGTGTAGCGGTGGAATGCGTAGATATATGGAAGAACACCAGTGGCGAAGGCGGCTCTCTGGTCTGCAACTGACGCTGAGGCTCGAAAGCATGGGTAGCGAACAGG------	TACGTAGGTCCCGAGCGTTGTCCGGATTTATTGGGCGTAAAGCGAGCGCAGGCGGTTAGAAAAGTCTGAAGTGAAAGGCAGTGGCTCAACCATTGTAGGCTTTGGAAACTGTTTAACTTGAGTGCAGAAGGGGAGAGTGGAATTCCATGTGTAGCGGTGAAATGCGTAGATATATGGAGGAACACCGGTGGCGAAAGCGGCTCTCTGGTCTGTAACTGACGCTGAGGCTCGAAAGCGTGGGGAGCGAACAGG-------	TACGTATGTCACAAGCGTTATCCGGATTTATTGGGCGTAAAGCGCGTCTAGGTGGTTATGTAAGTCTGATGTGAAAATGCAGGGCTCAACTCTGTATTGCGTTGGAAACTGTATGACTAGAGTACTGGAGAGGTAAGCGGAACTACAAGTGTAGAGGTGAAATTCGTAGATATTTGTAGGAATGCCGATGGGGAAGCCAGCTTACTGGACAGATACTGACGCTAAAGCGCGAAAGCGTGGGTAGCAAACAGG-------	TACGTAGGGCGCGAGCGTTGTCCGGAATTATTGGGCGTAAAGGGCTTGTAGGCGGTTGGTCGCGTCTGCCGTGAAATCCTCTGGCTTAACTGGGGGCGTGCGGTGGGTACGGGCTGACTTGAGTGCGGTAGGGGAGACTGGAACTCCTGGTGTAGCGGTGGAATGCGCAGATATCAGGAAGAACACCGGTGGCGAAGGCGGGTCTCTGGGCCGTTACTGACGCTGAGGAGCGAAAGCGTGGGGAGCGAACAGG------	TACGTAGGTGGCAAGCGTTGTCCGGATTTATTGGGCGTAAAGCGAGCGCAGGCGGTTCCTTAAGTCTGATGTGAAAGCCCCCGGCTCAACCGGGGAGGGTCATTGGAAACTGGGGAACTTGAGTGCAGAAGAGGAGAGTGGAATTCCATGTGTAGCGGTGAAATGCGTAGATATATGGAGGAACACCAGTGGCGAAGGCGACTCTCTGGTCTGTAACTGACGCTGAGGCTCGAAAGCGTGGGTAGCAAACAGG------	TACAGAGGGTGCAAGCGTTAATCGGAATTACTGGGCGTAAAGCGCGCGTAGGTGGTTCGTTAAGTTGGATGTGAAAGCCCCGGGCTCAACCTGGGAACTGCATCCAAAACTGGCGAGCTAGAGTACGGTAGAGGGTGGTGGAATTTCCTGTGTAGCGGTGAAATGCGTAGATATAGGAAGGAACACCAGTGGCGAAGGCGACCACCTGGACTGATACTGACACTGAGGTGCGAAAGCGTGGGGAGCAAACAGG------	TACGGAGGGTGCGAGCGTTAATCGGAATAACTGGGCGTAAAGGGCACGCAGGCGGACTTTTAAGTGAGGTGTGAAAGCCCCGGGCTTAACCTGGGAATTGCATTTCAGACTGGGAGTCTAGAGTACTTTAGGGAGGGGTAGAATTCCACGTGTAGCGGTGAAATGCGTAGAGATGTGGAGGAATACCGAAGGCGAAGGCAGCCCCTTGGGAATGTACTGACGCTCATGTGCGAAAGCGTGGGGAGCAAACAGG------	TACGGAGGGTGCAAGCGTTAATCGGAATTACTGGGCGTAAAGCGCACGCAGGCGGTTTGTTAAGTCAGATGTGAAATCCCCGGGCTCAACCTGGGAACTGCATCTGATACTGGCAAGCTTGAGTCTCGTAGAGGGGGGTAGAATTCCAGGTGTAGCGGTGAAATGCGTAGAGATCTGGAGGAATACCGGTGGCGAAGGCGGCCCCCTGGACGAAGACTGACGCTCAGGTGCGAAAGCGTGGGGAGCAAACAGG------	TACGTAGGTGGCAAGCGTTGTCCGGAATTATTGGGCGTAAAGCGCGCGCAGGTGGTTTAATAAGTCTGATGTGAAAGCCCACGGCTCAACCGTGGAGGGTCATTGGAAACTGTTAAACTTGAGTGCAGGAGAGAAAAGTGGAATTCCTAGTGTAGCGGTGAAATGCGTAGAGATTAGGAGGAACACCAGTGGCGAAGGCGGCTTTTTGGCCTGTAACTGACACTGAGGCGCGAAAGCGTGGGGAGCAAACAGG------	TACGTAGGGCGCGAGCGTTGTCCGGAATTATTGGGCGTAAAGAGCTTGTAGGCGGTTTGTCGCGTCTGCTGTGAAAGGCCGGGGCTTAACCCCGTGTATTGCAGTGGGTACGGGCAGACTAGAGTGCAGTAGGGGAGACTGGAATTCCTGGTGTAGCGGTGGAATGCGCAGATATCAGGAGGAACACCGATGGCGAAGGCAGGTCTCTGGGCTGTAACTGACGCTGAGAAGCGAAAGCATGGGGAGCGAACAGG-----	TACGTAGGTCCCGAGCGTTGTCCGGATTTATTGGGCGTAAAGCGAGCGCAGGCGGTTCTTTAAGTCTGAAGTTAAAGGCAGTGGCTTAACCATTGTACGCTTTGGAAACTGGAGGACTTGAGTGCAGAAGGGGAGAGTGGAATTCCATGTGTAGCGGTGAAATGCGTAGATATATGGAGGAACACCGGTGGCGAAAGCGGCTCTCTGGTCTGTAACTGACGCTGAGGCTCGAAAGCGTGGGGAGCAAACAGG-------	TACGTAGGTGGCAAGCGTTGTCCGGATTTATTGGGCGTAAAGCGAGTGCAGGCGGTTCAATAAGTCTGATGTGAAAGCCTTCGGCTCAACCGGAGAATTGCATCAGAAACTGTTGAACTTGAGTGCAGAAGAGGAGAGTGGAACTCCATGTGTAGCGGTGGAATGCGTAGATATATGGAAGAACACCAGTGGCGAAGGCGGCTCTCTGGTCTGCAACTGACGCTGAGGCTCGAAAGCATGGGTAGCGAACAGG------	TACGTAGGGGGCTAGCGTTATCCGGATTTACTGGGCGTAAAGGGTGCGTAGGTGGTCTTTCAAGTCGGTGGTTAAAGGCTACGGCTCAACCGTAGTTAGCCTCCGAAACTGGAAGACTTGAGTGCAGGAGAGGAAAGTGGAATTCCCAGTGTAGCGGTGAAATGCGTAGATATTGGGAGGAACACCAGTAGCGAAGGCGGCTTTCTGGACTGCAACTGACACTGAGGCACGAAAGCGTGGGTAGCAAACAGG-------	TACGTAAGGTCCGAGCGTTGTCCGGAATCATTGGGCGTAAAGGGTACGTAGGCGGATAAGCAAGTTAGAAGTGAAATCCTATAGCTCAACTATAGTAAGCTTTTAAAACTGCTCATCTTGAGGTATGGAAGGGAAAGTGGAATTCCTAGTGTAGCGGTGAAATGCGCAGATATTAGGAGGAATACCGGTGGCGAAGGCGACTTTCTGGCCATAAACTGACGCTGAGGTACGAAAGCGTGGGTAGCAAACAGG-------	TACGGAAGGTCCAGGCGTTATCCGGATTTATTGGGTTTAAAGGGAGTGTAGGCGGTTGGTTAAGCGTGTTGTGAAATGTAGATGCTCAACATCTGACTTGCAGCGCGAACTGGCTGACTTGAGTACACACAACGTAGGCGGAATTCATGGTGTAGCGGTGAAATGCTTAGATATCATGAAGAACTCCGATTGCGAAGGCAGCTTACGGGAGTGTTACTGACGCTTAAGCTCGAAGGTGCGGGTATCGAACAGG------	TACGTAGGGTGCAAGCGTTAATCGGAATTACTGGGCGTAAAGCGTGCGCAGGCGGTTTTGTAAGACAGAGGTGAAATCCCCGGGCTCAACCTGGGAACTGCCTTTGTGACTGCAAGGCTAGAGTACGGCAGAGGGGGATGGAATTCCGCGTGTAGCAGTGAAATGCGTAGATATGCGGAGGAACACCGATGGCGAAGGCAATCCCCTGGGCCTGTACTGACGCTCATGCACGAAAGCGTGGGGAGCAAACAGG------	TACGAAGGGTGCAAGCGTTAATCGGAATTACTGGGCGTAAAGCGCGCGTAGGTGGTTCAGCAAGTTGGATGTGAAATCCCCGGGCTCAACCTGGGAACTGCATCCAAAACTACTGAGCTAGAGTACGGTAGAGGGTGGTGGAATTTCCTGTGTAGCGGTGAAATGCGTAGATATAGGAAGGAACACCAGTGGCGAAGGCGACCACCTGGACTGATACTGACACTGAGGTGCGAAAGCGTGGGGAGCAAACAGG------	TACGTATGGACCGAGCGTTGTCCGGAATCATTGGGCGTAAAGGGTACGTAGGCGGCCTAGTAAGTTAGAAGTGAAAGAATATAGCTCAACTATATAAAGCTTTTAAAACTGTTAGGCTTGAGAGATGAAAGGGAAAGTGGAATTCCTAGTGTAGCGGTGAAATGCGCAGATATTAGGAAGAATACCGGTGGCGAAGGCGACTTTCTGGTCATCATCTGACGCTGAGGTACGAAAGCGTGGGTAGCAAACAGG-------	TACGGAAGGTCCGGGCGTTATCCGGATTTATTGGGTTTAAAGGGAGCGTAGGCTGTCTATTAAGCGTGTTGTGAAATTTACCGGCTCAACCGGTGGCTTGCAGCGCGAACTGGTCGACTTGAGTATGCAGGAAGTAGGCGGAATTCATGGTGTAGCGGTGAAATGCTTAGATATCATGACGAACTCCGATTGCGCAGGCAGCTTACTGTAGCATAACTGACGCTGATGCTCGAAAGTGCGGGTATCAAACAGG------	TACGTAGGTGGCAAGCGTTATCCGGAATTATTGGGCGTAAAGCGCGCGTAGGCGGTTTTTTAAGTCTGATGTGAAAGCCCACGGCTCAACCGTGGAGGGTCATTGGAAACTGGAAAACTTGAGTGCAGAAGAGGAAAGTGGAATTCCATGTGTAGCGGTGAAATGCGCAGAGATATGGAGGAACACCAGTGGCGAAGGCGACTTTCTGGTCTGTAACTGACGCTGATGTGCGAAAGCGTGGGGATCAAACAGG------	TACGGAGGATGCGAGCGTTATCCGGATTTATTGGGTTTAAAGGGTGCGTAGGCGGCCTGTTAAGTCAGCGGTGAAATCTAGGAGCTTAACTCCTAAATTGCCATTGATACTGGCGGGCTTGAGTGTAGATGAGGTAGGCGGAATGCGTGGTGTAGCGGTGGAATGCATAGATATCACGCAGAACTCCGATTGCGAAGGCAGCTTACTAAGGTACAACTGACGCTGAAGCACGAAAGCGTGGGTATCAAACAGG------	TACGGAGGATCCGAGCGTTATCCGGATTTATTGGGTTTAAAGGGAGCGTAGATGGATGTTTAAGTCAGTTGTGAAAGTTTGCGGCTCAACCGTAAAATTGCAGTTGATACTGGATATCTTGAGTGCAGTTGAGGCAGGCGGAATTCGTGGTGTAGCGGTGAAATGCTTAGATATCACGAAGAACTCCGATTGCGAAGGCAGCCTGCTAAGCTGCAACTGACATTGAGGCTCGAAAGTGTGGGTATCAAACAGG------	TACGGAAGGTCCGGGCGTTATCCGGATTTATTGGGTTTAAAGGGAGCGTAGGCCGGAGATTAAGCGTGTTGTGAAATGTAGATGCTCAACATCTGCACTGCAGCGCGAACTGGTTTCCTTGAGTACGCACAAAGTGGGCGGAATTCGTGGTGTAGCGGTGAAATGCTTAGATATCACGAAGAACTCCGATTGCGAAGGCAGCTCACTGGAGCGCAACTGACGCTGAAGCTCGAAAGTGCGGGTATCGAACAGG------	TACGGAAGGTCCAGGCGTTATCCGGATTTATTGGGTTTAAAGGGAGCGTAGGCGGATTGTTAAGTCAGCGGTTAAAGGGTGTGGCTCAACCATGCATTGCCGTTGAAACTGGCGATCTTGAGTGCAGACAGGGATGCCGGAATTCGTGGTGTAGCGGTGAAATGCTTAGATATCACGAAGAACTCCGATCGCGAAGGCAGGTGTCCGGGCTGCAACTGACGCTGAGGCTCGAAAGTGTGGGTATCAAACAGG-------	TACGTAGGGTGCGAGCGTTGTCCGGAATTACTGGGCGTAAAGAGCTCGTAGGTGGTTTGTCGCGTCGTCTGTGAAATTCCGGGGCTTAACTCCGGGCGTGCAGGCGATACGGGCATAACTTGAGTACTGTAGGGGAGACTGGAATTCCTGGTGTAGCGGTGAAATGCGCAGATATCAGGAGGAACACCGGTGGCGAAGGCGGGTCTCTGGGCAGTAACTGACGCTGAGGAGCGAAAGCATGGGGAGCGAACAGG-----	TACGGAGGGTGCAAGCGTTATCCGGATTTATTGGGTTTAAAGGGTCCGTAGGCGGACTTATAAGTCAGTGGTGAAAGCCTGTCGCTTAACGATAGAACTGCCATTGATACTGTAAGTCTTGAGTATATTTGAGGTAGCTGGAATAAGTAGTGTAGCGGTGAAATGCATAGATATTACTTAGAACACCAATTGCGAAGGCAGGTTACCAAGATATAACTGACGCTGAGGGACGAAAGCGTGGGGAGCGAACAGG------	TACGTAGGGTGCAAGCGTTGTCCGGAATTATTGGGCGTAAAGAGCTCGTAGGCGGTTTGTCGCGTCTGGTGTGAAAGTCCATCGCTTAACGGTGGATTGGCGCTGGGTACGGGCAGGCTAGAGTGTAGTAGGGGAGACTGGAATTCTCGGTGTAACGGTGGAATGTGTAGATATCGGGAAGAACACCAATGGCGAAGGCAGGTCTCTGGGCTATTACTGACGCTGAGGAGCGAAAGCGTGGGGAGCGAACAGG------	TACGGAAGGTCCAGGCGTTATCCGGATTTATTGGGTTTAAAGGGTGCGTAGGCCGTTTGATAAGCGTGCTGTGAAATATAGTGGCTCAACCTCTATCGTGCAGCGCGAACTGTCGAACTTGAGTGCGTAGTAGGTAGGCGGAATTCGTGGTGTAGCGGTGAAATGCTTAGATATCACGAAGAACTCCGATTGCGAAGGCAGCTTACCGTAACGTTACTGACGCTTAAGCACGAAGGTGCGGGTATCGAACAGG------	TACGTATGTCGCGAGCGTTATCCGGAATTATTGGGCATAAAGGGCATCTAGGCGGCCTTTCAAGTCAGGGGTGAAAACCTGCGGCTCAACCGCAGGCCTGCCTTTGAAACTGATAGGCTGGAGTACCGGAGAGGTGGACGGAACTGCACGAGTAGAGGTGAAATTCGTAGATATGTGCAGGAATGCCGATGATGAAGATAGTTCACTGGACGGTAACTGACGCTGAAGTGCGAAAGCCGGGGGAGCGAACAGG------	TACGTAGGTGGCAAGCGTTGTCCGGATTTATTGGGCGTAAAGCGAGCGCAGGCGGTTTCTTAAGTCTGATGTGAAAGCCCCCGGCTCAACCGGGGAGGGTCATTGGAAACTGGGAGACTTGAGTGCAGAAGAGGAGAGTGGAATTCCATGTGTAGCGGTGAAATGCGTAGATATATGGAGGAACACCAGTGGCGAAGGCGGCTCTCTGGTCTGTAACTGACGCTGAGGCTCGAAAGCGTGGGGAGCAAACAGG------
							Bacteria(100);Proteobacteria(100);Gammaproteobacteria(100);Pseudomonadales(100);Moraxellaceae(100);Acinetobacter(100);Acinetobacter_unclassified(100);Acinetobacter_unclassified(100);Acinetobacter_unclassified(100);	Bacteria(100);Firmicutes(100);Bacilli(100);Lactobacillales(100);Streptococcaceae(100);Streptococcus(100);Streptococcus_unclassified(100);Streptococcus_unclassified(100);Streptococcus_unclassified(100);	Bacteria(100);Firmicutes(100);Bacilli(100);Lactobacillales(100);Lactobacillaceae(100);Lactobacillus(100);Lactobacillus_unclassified(100);Lactobacillus_unclassified(100);Lactobacillus_unclassified(100);	Bacteria(100);Firmicutes(100);Clostridia(100);Clostridiales(100);Family_XI_Incertae_Sedis(100);Finegoldia(100);Finegoldia_unclassified(100);Finegoldia_unclassified(100);Finegoldia_unclassified(100);	Bacteria(100);Firmicutes(100);Clostridia(100);Clostridiales(100);Veillonellaceae(100);Veillonella(100);Veillonella_unclassified(100);Veillonella_unclassified(100);Veillonella_unclassified(100);	Bacteria(100);Proteobacteria(100);Gammaproteobacteria(100);Pasteurellales(100);Pasteurellaceae(100);Haemophilus(98);Haemophilus_unclassified(98);Haemophilus_unclassified(98);Haemophilus_unclassified(98);	Bacteria(100);Bacteroidetes(100);Bacteroidia(100);Bacteroidales(100);Prevotellaceae(100);Prevotella(100);Prevotella_unclassified(100);Prevotella_unclassified(100);Prevotella_unclassified(100);	Bacteria(100);Firmicutes(100);Clostridia(100);Clostridiales(100);Family_XI_Incertae_Sedis(100);Peptoniphilus(100);Peptoniphilus_unclassified(100);Peptoniphilus_unclassified(100);Peptoniphilus_unclassified(100);	Bacteria(100);Bacteroidetes(100);Bacteroidia(100);Bacteroidales(100);Prevotellaceae(100);Prevotella(100);Prevotella_unclassified(100);Prevotella_unclassified(100);Prevotella_unclassified(100);	Bacteria(100);Actinobacteria(100);Actinobacteria(100);Actinobacteridae(100);Bifidobacteriales(100);Bifidobacteriaceae(100);Bifidobacterium(100);Bifidobacterium_unclassified(100);Bifidobacterium_unclassified(100);	Bacteria(100);Proteobacteria(100);Betaproteobacteria(100);Neisseriales(100);Neisseriaceae(100);Neisseria(97);Neisseria_unclassified(97);Neisseria_unclassified(97);Neisseria_unclassified(97);	Bacteria(100);Firmicutes(100);Bacilli(100);Lactobacillales(100);Streptococcaceae(100);Streptococcus(100);Streptococcus_unclassified(100);Streptococcus_unclassified(100);Streptococcus_unclassified(100);	Bacteria(100);Actinobacteria(100);Actinobacteria(100);Actinobacteridae(100);Bifidobacteriales(100);Bifidobacteriaceae(100);Gardnerella(100);Gardnerella_unclassified(100);Gardnerella_unclassified(100);	Bacteria(100);Firmicutes(100);Bacilli(100);Lactobacillales(100);Lactobacillaceae(100);Lactobacillus(100);Lactobacillus_unclassified(100);Lactobacillus_unclassified(100);Lactobacillus_unclassified(100);	Bacteria(100);Firmicutes(100);Bacilli(100);Lactobacillales(100);Streptococcaceae(100);Streptococcus(100);Streptococcus_unclassified(100);Streptococcus_unclassified(100);Streptococcus_unclassified(100);	Bacteria(100);Fusobacteria(100);Fusobacteria(100);Fusobacteriales(100);Fusobacteriaceae(100);Fusobacterium(100);Fusobacterium_unclassified(100);Fusobacterium_unclassified(100);Fusobacterium_unclassified(100);	Bacteria(100);Actinobacteria(100);Actinobacteria(100);Actinobacteridae(100);Actinomycetales(100);Actinomycineae(100);Actinomycetaceae(100);Actinomyces(100);Actinomyces_unclassified(100);	Bacteria(100);Firmicutes(100);Bacilli(100);Lactobacillales(100);Carnobacteriaceae(100);Carnobacteriaceae_unclassified(99);Carnobacteriaceae_unclassified(99);Carnobacteriaceae_unclassified(99);Carnobacteriaceae_unclassified(99);	Bacteria(100);Proteobacteria(100);Gammaproteobacteria(100);Pseudomonadales(100);Pseudomonadaceae(100);Pseudomonas(99);Pseudomonas_unclassified(99);Pseudomonas_unclassified(99);Pseudomonas_unclassified(99);	Bacteria(100);Proteobacteria(100);Gammaproteobacteria(100);Pasteurellales(100);Pasteurellaceae(100);Pasteurellaceae_unclassified(100);Pasteurellaceae_unclassified(100);Pasteurellaceae_unclassified(100);Pasteurellaceae_unclassified(100);	Bacteria(100);Proteobacteria(100);Gammaproteobacteria(100);Enterobacteriales(100);Enterobacteriaceae(100);Enteric_Bacteria_cluster(100);Escherichia(100);Escherichia_unclassified(100);Escherichia_unclassified(100);	Bacteria(100);Firmicutes(100);Bacilli(100);Bacillales(100);Family_XI_Incertae_Sedis(100);Gemella(100);Gemella_unclassified(100);Gemella_unclassified(100);Gemella_unclassified(100);	Bacteria(100);Actinobacteria(100);Actinobacteria(100);Actinobacteridae(100);Actinomycetales(100);Micrococcineae(100);Micrococcaceae(100);Rothia(100);Rothia_unclassified(100);	Bacteria(100);Firmicutes(100);Bacilli(100);Lactobacillales(100);Streptococcaceae(100);Streptococcus(100);Streptococcus_unclassified(100);Streptococcus_unclassified(100);Streptococcus_unclassified(100);	Bacteria(100);Firmicutes(100);Bacilli(100);Lactobacillales(100);Lactobacillaceae(100);Lactobacillus(100);Lactobacillus_unclassified(100);Lactobacillus_unclassified(100);Lactobacillus_unclassified(100);	Bacteria(100);Firmicutes(100);Clostridia(100);Clostridiales(100);Peptostreptococcaceae(100);Peptostreptococcus(100);Peptostreptococcus_unclassified(100);Peptostreptococcus_unclassified(100);Peptostreptococcus_unclassified(100);	Bacteria(100);Firmicutes(100);Clostridia(100);Clostridiales(100);Family_XI_Incertae_Sedis(100);Anaerococcus(100);Anaerococcus_unclassified(100);Anaerococcus_unclassified(100);Anaerococcus_unclassified(100);	Bacteria(100);Bacteroidetes(100);Bacteroidia(100);Bacteroidales(100);Prevotellaceae(100);Prevotella(100);Prevotella_unclassified(100);Prevotella_unclassified(100);Prevotella_unclassified(100);	Bacteria(100);Proteobacteria(100);Betaproteobacteria(100);Burkholderiales(100);Comamonadaceae(100);Comamonadaceae_unclassified(100);Comamonadaceae_unclassified(100);Comamonadaceae_unclassified(100);Comamonadaceae_unclassified(100);	Bacteria(100);Proteobacteria(100);Gammaproteobacteria(100);Pseudomonadales(100);Pseudomonadaceae(100);Pseudomonas(94);Pseudomonas_unclassified(94);Pseudomonas_unclassified(94);Pseudomonas_unclassified(94);	Bacteria(100);Firmicutes(100);Clostridia(100);Clostridiales(100);Family_XI_Incertae_Sedis(100);Anaerococcus(100);Anaerococcus_unclassified(100);Anaerococcus_unclassified(100);Anaerococcus_unclassified(100);	Bacteria(100);Bacteroidetes(100);Bacteroidia(100);Bacteroidales(100);Prevotellaceae(100);Prevotella(100);Prevotella_unclassified(100);Prevotella_unclassified(100);Prevotella_unclassified(100);	Bacteria(100);Firmicutes(100);Bacilli(100);Bacillales(100);Staphylococcaceae(100);Staphylococcus(100);Staphylococcus_unclassified(100);Staphylococcus_unclassified(100);Staphylococcus_unclassified(100);	Bacteria(100);Bacteroidetes(100);Bacteroidia(100);Bacteroidales(100);Porphyromonadaceae(100);Porphyromonas(100);Porphyromonas_unclassified(100);Porphyromonas_unclassified(100);Porphyromonas_unclassified(100);	Bacteria(100);Bacteroidetes(100);Bacteroidia(100);Bacteroidales(100);Bacteroidaceae(100);Bacteroides(100);Bacteroides_unclassified(100);Bacteroides_unclassified(100);Bacteroides_unclassified(100);	Bacteria(100);Bacteroidetes(100);Bacteroidia(100);Bacteroidales(100);Prevotellaceae(100);Prevotella(100);Prevotella_unclassified(100);Prevotella_unclassified(100);Prevotella_unclassified(100);	Bacteria(100);Bacteroidetes(100);Bacteroidia(100);Bacteroidales(100);Bacteroidales_unclassified(100);Bacteroidales_unclassified(100);Bacteroidales_unclassified(100);Bacteroidales_unclassified(100);Bacteroidales_unclassified(100);	Bacteria(100);Actinobacteria(100);Actinobacteria(100);Actinobacteridae(100);Actinomycetales(100);Corynebacterineae(100);Corynebacteriaceae(100);Corynebacterium(100);Corynebacterium_unclassified(100);	Bacteria(100);Bacteroidetes(100);Flavobacteria(100);Flavobacteriales(100);Flavobacteriaceae(100);Cloacibacterium(100);Cloacibacterium_unclassified(100);Cloacibacterium_unclassified(100);Cloacibacterium_unclassified(100);	Bacteria(100);Actinobacteria(100);Actinobacteria(100);Actinobacteridae(100);Bifidobacteriales(100);Bifidobacteriaceae(100);Alloscardovia(100);Alloscardovia_unclassified(100);Alloscardovia_unclassified(100);	Bacteria(100);Bacteroidetes(100);Bacteroidia(100);Bacteroidales(100);Prevotellaceae(100);Prevotellaceae_unclassified(100);Prevotellaceae_unclassified(100);Prevotellaceae_unclassified(100);Prevotellaceae_unclassified(100);	Bacteria(100);Fusobacteria(100);Fusobacteria(100);Fusobacteriales(100);Leptotrichiaceae(100);Leptotrichia(100);Leptotrichia_unclassified(100);Leptotrichia_unclassified(100);Leptotrichia_unclassified(100);	Bacteria(100);Firmicutes(100);Bacilli(100);Lactobacillales(100);Enterococcaceae(80);Enterococcus(80);Enterococcus_unclassified(80);Enterococcus_unclassified(80);Enterococcus_unclassified(80);
Sample Name	Subject	16S_Cq	PCR Method	Sample Type	Coverage	nseqs	Otu00001	Otu00002	Otu00003	Otu00004	Otu00005	Otu00006	Otu00007	Otu00008	Otu00009	Otu00010	Otu00011	Otu00012	Otu00013	Otu00014	Otu00015	Otu00016	Otu00017	Otu00018	Otu00019	Otu00020	Otu00021	Otu00022	Otu00023	Otu00024	Otu00025	Otu00026	Otu00027	Otu00028	Otu00029	Otu00030	Otu00031	Otu00032	Otu00033	Otu00034	Otu00035	Otu00036	Otu00037	Otu00038	Otu00039	Otu00040	Otu00041	Otu00042	Otu00043
EBLK1	Control	36.284	Standard	Control	0.853659	41	1	0	1	0	0	0	0	0	0	0	0	0	0	0	0	1	0	0	0	0	26	0	0	0	0	0	0	0	0	0	0	0	1	0	0	0	0	0	0	0	0	0	0
EBLK10	Control	36.077	Standard	Control	0.910448	67	19	1	0	0	0	0	0	0	0	0	0	3	0	0	0	0	0	0	0	0	10	0	0	0	0	1	1	0	0	1	0	0	0	0	0	0	0	0	0	0	0	0	0
EBLK2	Control	36.314	Standard	Control	0.967742	62	11	0	0	0	0	0	0	0	0	0	0	0	0	0	0	0	5	0	0	0	32	1	0	0	0	0	0	0	0	0	0	0	2	0	0	0	0	0	0	0	0	0	0
EBLK3	Control	36.6367	Standard	Control	0.917241	145	56	30	1	1	0	0	0	0	0	0	1	0	0	0	0	1	0	1	0	0	18	0	0	0	0	1	0	0	0	0	0	0	0	0	0	0	0	0	0	0	0	0	0
EBLK4	Control	34.9687	Standard	Control	0.777778	63	15	0	0	0	0	2	1	0	0	0	1	0	0	0	0	0	0	0	0	1	1	0	0	0	0	0	0	0	0	0	0	0	1	0	0	0	0	1	0	0	0	0	0
EBLK5	Control	36.0163	Standard	Control	0.904348	115	5	1	5	0	2	0	6	2	5	0	1	0	0	0	1	1	0	0	10	0	36	0	0	0	0	0	0	0	0	0	0	0	3	0	0	0	0	0	0	0	0	0	1
EBLK6	Control	34.8873	Standard	Control	0.565217	23	0	1	0	0	1	0	0	0	0	0	0	0	0	0	0	0	0	0	0	0	0	0	0	0	0	0	0	0	0	0	0	0	4	0	0	0	0	0	3	0	0	0	0
EBLK7	Control	36.6327	Standard	Control	0.821429	28	0	3	0	2	0	2	0	0	0	0	0	0	1	1	0	0	0	0	1	2	3	0	1	0	0	1	0	0	0	0	0	0	0	0	0	0	0	0	0	0	0	0	0
EBLK8	Control	36.101	Standard	Control	0.978648	281	0	90	0	0	0	0	0	1	0	0	0	0	0	1	0	0	0	1	0	0	48	0	0	0	0	0	0	0	1	0	0	0	0	0	0	0	0	0	0	0	0	0	0
EBLK9	Control	35.595	Standard	Control	0.988889	270	0	0	0	0	176	0	0	0	0	0	0	0	0	0	0	0	0	0	0	0	13	0	0	0	0	1	0	0	0	0	0	0	0	0	0	0	1	0	0	0	0	0	2
E75	Subject_1	36.3463	Standard	Cervix	0.984152	631	326	2	153	0	0	1	0	0	0	1	0	0	0	0	0	2	1	0	0	0	81	0	0	0	0	0	0	0	4	0	1	0	6	0	0	0	0	0	1	0	0	0	0
E29	Subject_2	28.4833	Standard	Cervix	0.999835	60719	48955	0	286	0	0	0	0	0	0	0	0	0	0	0	0	0	1	0	4608	0	12	0	0	1	0	0	0	0	2199	1064	0	0	29	0	0	0	0	0	1257	0	0	0	45
E45	Subject_3	29.2367	Standard	Cervix	0.999581	16715	14271	0	0	0	0	0	0	0	0	0	1	66	0	0	0	0	0	0	759	0	1	0	0	2	0	0	0	0	868	82	0	0	8	0	0	0	0	0	88	0	0	0	0
E51	Subject_4	34.731	Standard	Cervix	0.982051	390	70	3	1	0	0	0	0	0	0	0	0	0	3	0	0	1	0	0	48	0	0	0	0	0	0	0	0	0	3	0	0	0	0	0	1	0	0	0	6	24	1	0	0
E57	Subject_5	32.007	Standard	Cervix	0.998485	5939	4369	7	577	0	2	0	2	0	0	0	0	1	24	0	0	0	0	0	179	0	7	0	0	0	0	0	0	0	295	98	0	0	50	0	0	0	0	0	92	0	1	0	0
E63	Subject_6	32.6227	Standard	Cervix	0.996672	3305	513	18	1	1	1	81	0	0	0	2	0	0	0	1784	2	0	0	0	240	23	18	0	0	0	0	1	0	0	28	87	0	0	29	0	0	2	0	0	23	0	0	0	0
E69	Subject_7	32.8373	Standard	Cervix	0.997069	5458	4275	30	0	0	0	0	0	0	0	0	3	1	0	0	1	0	0	1	357	1	6	0	0	0	0	0	0	1	143	167	0	0	1	0	0	0	10	2	157	0	0	0	2
E81	Subject_8	35.5683	Standard	Cervix	0.944444	108	33	0	43	0	0	0	0	0	0	0	1	0	0	0	0	1	0	0	1	0	1	0	0	0	0	0	0	0	7	0	0	0	0	0	0	0	0	0	0	0	0	0	0
E87	Subject_9	33.399	Standard	Cervix	0.987163	779	143	37	1	0	57	46	0	0	0	0	14	7	0	0	1	0	5	66	64	10	1	72	19	0	0	2	0	0	39	0	0	0	0	1	0	0	0	0	23	0	7	0	0
E7	Subject_10	33.68	Standard	Cervix	0.992082	1263	132	0	0	0	0	0	0	0	0	0	2	0	1	0	1	8	0	0	226	0	16	0	0	1	0	0	1	0	27	449	0	0	14	1	242	0	0	0	2	0	0	0	0
E93	Subject_11	31.4837	Standard	Cervix	0.997808	4106	3026	17	0	0	0	3	0	0	1	0	0	0	2	0	0	1	0	14	435	0	6	0	3	0	0	0	0	0	224	92	0	0	0	0	0	0	1	0	8	0	0	0	0
E104	Subject_12	34.7313	Standard	Cervix	0.981997	611	62	1	3	0	0	0	0	0	1	0	0	0	22	0	0	1	0	0	1	0	0	0	0	0	7	0	0	0	11	77	0	0	0	0	0	0	0	0	44	0	0	1	0
E1	Subject_13	34.6017	Standard	Cervix	0.992665	818	514	4	28	2	28	0	0	0	0	0	1	0	0	10	0	0	0	0	18	0	56	0	0	0	0	0	0	0	15	57	0	0	1	0	0	0	0	0	27	0	0	0	0
E110	Subject_14	36.856	Standard	Cervix	0.97027	370	15	25	2	1	1	0	0	2	0	5	0	0	25	0	0	2	0	0	0	0	118	0	0	0	0	0	0	0	1	0	2	0	58	0	0	0	0	1	0	1	0	0	0
E18	Subject_15	34.5263	Standard	Cervix	0.985372	752	551	1	1	0	0	0	1	1	1	0	0	0	0	0	0	0	1	0	32	0	7	0	0	0	0	0	0	0	40	17	0	0	0	1	0	0	0	0	20	2	0	0	0
E115	Subject_16	35.5937	Standard	Cervix	0.921687	166	31	1	5	0	0	1	1	0	0	1	0	1	2	1	0	0	0	0	0	0	25	2	0	0	0	0	0	0	3	7	0	1	16	0	0	0	0	0	0	0	0	0	0
E23	Subject_17	33.4713	Standard	Cervix	0.997059	680	504	3	0	0	0	0	0	0	0	0	0	0	0	1	0	0	0	0	15	0	12	0	0	0	0	0	0	0	26	45	0	0	0	0	0	0	0	0	10	0	0	0	0
E13	Subject_18	30.975	Standard	Cervix	0.99823	5084	1779	458	0	64	2	3	1	45	0	0	0	3	0	0	0	0	0	0	71	2	6	303	0	1	705	0	5	0	136	0	0	39	0	0	0	0	0	0	48	0	0	0	0
E121	Subject_19	32.2717	Standard	Cervix	0.998849	10422	7620	1	20	0	2	0	0	0	0	6	1	0	0	0	0	0	0	0	619	0	15	0	0	0	0	0	1	0	538	182	0	0	0	0	1	0	0	0	302	0	0	0	0
E127	Subject_20	33.212	Standard	Cervix	0.997879	5658	3482	8	6	1	1	1	0	0	0	6	0	0	1	0	0	0	0	0	714	0	144	7	0	0	0	0	1	0	422	54	1	0	0	0	0	1	1	0	0	2	0	0	14
E132	Subject_21	35.5817	Standard	Cervix	0.978682	516	145	2	0	0	0	0	0	0	0	7	1	0	1	1	0	0	1	0	3	0	78	1	2	0	0	0	0	0	2	22	0	1	0	0	0	0	0	0	0	0	0	0	0
E138	Subject_22	30.9333	Standard	Cervix	0.999857	34995	5218	0	23739	2	1	2	3	0	0	0	0	1	0	0	0	0	1	3	630	0	52	0	0	0	840	0	0	0	688	733	0	0	139	0	0	0	0	0	134	0	0	0	15
E144	Subject_23	35.5617	Standard	Cervix	0.989387	848	204	0	1	1	29	23	0	1	0	3	0	0	0	2	0	0	0	7	104	1	220	0	0	0	0	0	0	0	81	2	1	0	0	0	0	2	0	0	0	0	0	0	0
E150	Subject_24	35.038	Standard	Cervix	0.979087	526	204	1	7	0	4	0	0	0	0	11	24	0	0	1	0	1	0	0	14	1	2	2	0	0	0	0	0	0	54	26	1	0	9	0	0	0	0	0	0	0	1	0	0
E156	Subject_25	32.704	Standard	Cervix	0.999145	12873	8307	0	5	0	1	2	0	1	0	1	0	0	0	0	0	0	1	0	1232	0	27	0	0	0	0	0	0	0	620	626	0	0	51	0	0	0	0	1	376	0	0	0	0
E76	Subject_1	39.078	Standard	Endometrium	0	5	1	0	0	0	1	0	1	0	0	0	0	0	0	0	0	0	0	0	0	0	0	0	0	0	0	0	0	0	0	0	0	0	0	0	0	0	0	0	0	0	0	0	0
E30	Subject_2	27.8933	Standard	Endometrium	0.999313	4369	3512	0	2	0	0	0	0	0	0	0	0	2	0	0	0	2	0	0	312	0	3	0	0	0	0	0	0	0	123	81	0	0	0	0	0	0	0	0	63	0	0	0	18
E46	Subject_3	31.1913	Standard	Endometrium	0.998264	4609	3944	0	0	1	0	1	0	0	0	0	0	0	1	0	0	0	0	0	180	0	16	0	0	2	0	0	0	0	227	85	0	0	0	0	0	0	0	0	5	0	1	0	0
E52	Subject_4	36.0107	Standard	Endometrium	0.992424	660	279	0	3	0	0	0	0	0	0	0	0	0	0	0	0	1	0	0	5	0	10	0	0	2	1	0	0	0	61	1	0	0	0	0	0	0	0	0	25	0	0	0	0
E58	Subject_5	34.0117	Standard	Endometrium	1	2144	1314	0	0	0	3	0	0	0	0	0	0	2	0	0	0	0	0	0	69	0	3	0	0	0	0	0	0	0	65	245	0	0	4	0	0	0	0	0	207	0	0	0	0
E64	Subject_6	35.7447	Standard	Endometrium	0.4	5	0	0	0	1	0	0	0	0	0	0	0	0	1	0	0	0	0	0	0	0	0	0	0	0	0	1	0	0	0	0	0	0	0	0	0	0	0	0	0	0	0	0	0
E70	Subject_7	30.253	Standard	Endometrium	0.963636	55	40	0	0	0	0	0	0	0	0	0	0	0	0	0	0	0	0	0	8	0	0	0	0	0	0	0	0	0	3	1	0	0	0	0	0	0	0	0	2	0	0	0	0
E83	Subject_8	33.7223	Standard	Endometrium	0.818182	11	3	0	0	0	0	0	0	0	0	0	0	0	0	0	0	0	0	0	0	0	1	0	0	0	0	0	0	0	0	2	0	0	2	0	0	0	0	0	0	0	0	0	0
E89	Subject_9	30.8603	Standard	Endometrium	0.999087	8758	56	1513	0	0	366	2509	89	0	0	0	394	41	0	0	4	118	205	850	89	83	15	440	828	0	0	3	1	0	13	27	0	0	3	124	42	0	82	0	17	0	51	43	10
E8	Subject_10	36.8637	Standard	Endometrium	0.222222	9	1	1	0	0	0	0	0	0	0	0	0	0	1	0	0	0	0	0	0	1	0	0	0	0	0	0	0	0	0	1	1	0	0	0	2	1	0	0	0	0	0	0	0
E95	Subject_11	30.0637	Standard	Endometrium	0.94382	178	129	0	0	0	0	0	0	0	0	0	0	1	0	0	0	0	0	4	11	0	0	0	0	0	0	0	0	0	3	3	0	0	0	0	0	0	0	0	4	0	0	0	0
E105	Subject_12	36.188	Standard	Endometrium	0.863636	66	7	0	1	0	0	0	0	0	0	0	0	0	0	0	0	0	0	1	0	0	0	0	0	0	0	0	0	0	7	0	0	0	2	0	0	0	0	0	0	0	0	0	0
E2	Subject_13	30.9097	Standard	Endometrium	0.995322	2565	1568	0	1	0	1	1	1	0	0	0	0	3	0	0	0	2	1	17	252	0	2	0	0	0	0	0	0	0	141	114	0	0	19	0	9	0	0	0	64	0	0	0	1
E111	Subject_14	35.49	Standard	Endometrium	0.822581	62	28	1	2	1	1	1	1	1	0	0	0	0	0	0	1	0	0	0	0	0	3	0	0	0	0	0	0	0	0	0	0	0	1	0	0	0	0	0	0	0	0	0	0
E19	Subject_15	35.2027	Standard	Endometrium	0.75	16	12	0	0	0	0	0	0	0	0	0	0	0	0	0	0	0	0	0	0	1	0	0	0	0	0	0	0	0	1	0	0	0	0	0	0	0	0	0	0	0	0	0	0
E117	Subject_16	35.565	Standard	Endometrium	0.625	24	6	0	3	0	1	2	0	1	1	0	0	1	0	0	0	0	0	1	2	0	0	0	1	0	0	2	0	0	0	0	0	0	0	0	0	0	1	0	0	0	0	0	0
E24	Subject_17	33.5903	Standard	Endometrium	0.995416	1309	975	1	0	0	2	0	0	0	0	0	0	0	0	1	0	1	2	0	74	0	5	0	0	0	0	0	0	0	32	39	0	0	0	0	0	10	0	0	63	0	0	0	0
E14	Subject_18	34.785	Standard	Endometrium	0.272727	11	3	0	0	1	0	0	0	0	0	0	0	0	0	0	0	0	0	0	0	0	0	1	0	0	0	0	0	1	1	0	0	0	0	0	0	0	0	0	0	0	0	0	0
E123	Subject_19	35.1373	Standard	Endometrium	0.685714	35	9	2	2	0	0	0	0	0	0	0	0	0	0	2	0	0	0	1	1	0	0	0	4	0	0	0	0	0	0	1	0	0	3	0	0	0	0	1	0	0	2	0	1
E128	Subject_20	33.5025	Standard	Endometrium	0.897436	78	41	1	2	0	0	0	0	0	0	0	0	2	0	2	1	1	0	0	6	0	3	1	0	0	0	0	0	0	0	7	0	0	1	0	0	0	0	0	0	0	0	0	0
E133	Subject_21	34.287	Standard	Endometrium	0.428571	14	0	0	1	0	2	0	2	1	0	0	0	0	0	0	0	0	1	1	1	0	0	0	0	0	0	0	0	0	0	0	0	0	0	0	0	1	0	1	0	0	0	0	0
E139	Subject_22	33.9387	Standard	Endometrium	0.875	56	25	1	1	0	1	0	1	0	0	1	0	0	0	0	0	0	0	0	14	0	2	0	0	0	0	0	0	0	1	0	0	0	0	0	0	0	0	0	0	0	0	0	0
E145	Subject_23	34.7423	Standard	Endometrium	0.555556	9	5	0	0	0	1	0	0	0	0	0	0	0	0	0	0	0	0	0	0	0	0	0	0	0	0	0	0	0	1	0	0	0	0	0	0	0	0	0	0	0	0	0	0
E152	Subject_24	35.308	Standard	Endometrium	0.4	10	0	0	0	1	1	0	0	0	1	1	0	0	0	0	0	0	0	0	0	0	0	0	0	1	0	0	0	0	2	0	0	0	0	0	0	0	0	0	1	0	0	0	0
E158	Subject_25	33.5153	Standard	Endometrium	0.981132	106	51	0	1	0	0	0	0	0	0	0	0	0	0	0	0	0	0	0	13	0	0	0	0	0	0	0	0	0	4	7	0	0	8	0	10	0	0	0	5	0	0	0	0
E78	Subject_1	20.5993	Standard	Oral	0.999571	48975	0	11788	1	2	3414	10510	1673	0	0	2	4221	2522	0	0	8	855	783	2993	0	93	0	1978	4945	0	0	42	0	0	0	0	0	0	0	1060	0	0	126	0	0	0	273	205	34
E31	Subject_2	17.497	Standard	Oral	0.99932	51496	58	9832	15	2	6222	4992	2249	2	2	2	7322	965	1	0	2	3873	1856	1790	10	58	0	1565	569	0	0	76	0	0	2	1	0	1	0	732	1	0	666	0	1	0	519	2807	696
E48	Subject_3	17.7867	Standard	Oral	0.999227	59476	1	18428	1	2	2281	6399	2533	0	0	0	4230	3187	0	0	19	317	1622	7214	0	16	0	3596	6197	0	0	4	3	0	0	2	0	0	3	1989	0	0	7	3	0	3	11	100	71
E54	Subject_4	14.8357	Standard	Oral	0.998135	19298	0	1723	7	0	3541	1179	3048	1	0	7	92	1285	1	0	11	679	525	377	0	15	1	272	334	1	0	202	0	0	0	0	0	0	0	43	0	0	55	0	0	0	103	431	1
E60	Subject_5	18.453	Standard	Oral	0.998573	21022	1	2208	1	0	2959	643	2388	2	1	0	1487	4298	0	0	1	298	1284	796	0	92	0	413	668	0	0	40	0	0	0	1	0	0	0	141	0	0	282	0	0	0	395	279	1
E66	Subject_6	19.4097	Standard	Oral	0.999357	24889	18	23517	1	0	5	647	1	0	0	3	22	1	2	0	0	36	1	3	3	0	0	512	13	1	0	0	0	0	3	3	0	0	0	0	0	0	0	0	3	0	2	6	2
E72	Subject_7	17.6807	Standard	Oral	0.997951	12203	0	2636	0	1	971	973	598	0	0	0	761	789	0	1	7	196	229	837	0	79	0	859	1365	0	0	18	0	0	0	0	0	0	0	628	0	0	192	0	0	0	297	37	0
E84	Subject_8	17.7967	Standard	Oral	0.998586	36776	64	11892	0	1	577	2963	694	0	0	10	2186	2035	0	0	14	1579	755	647	11	4	0	4618	982	0	1	64	0	0	0	2	0	0	0	338	0	0	159	0	0	28	120	777	1989
E90	Subject_9	18.2467	Standard	Oral	0.999343	54793	8	6211	2	2	7165	6735	2104	1	0	0	3574	1248	0	0	18	2311	2415	3829	0	351	0	2190	4650	0	0	15	0	0	0	0	0	0	2	748	0	0	1106	0	1	13	571	332	64
E10	Subject_10	17.4597	Standard	Oral	0.998973	44812	3	6268	1	3	4507	6561	1337	0	0	4	6693	65	6	1	26	5001	497	1570	1	16	0	1617	2128	2	0	226	0	0	1	1	0	0	2	1108	2	0	115	0	0	0	597	1235	25
E96	Subject_11	16.695	Standard	Oral	0.999384	55211	8	4323	0	0	1928	6271	1300	1	0	5	3785	4937	2	0	2	0	6621	3430	0	0	0	4528	3739	0	53	1	0	0	0	0	0	0	1	238	0	0	3194	0	0	0	6290	0	41
E107	Subject_12	14.6017	Standard	Oral	0.998923	36196	0	3323	7	1	3218	3524	1491	0	0	0	1575	73	1	0	41	4277	1427	1490	0	872	0	1302	727	1	0	573	0	0	0	0	0	0	0	1148	0	0	243	0	0	3	907	1448	7
E3	Subject_13	20.989	Standard	Oral	0.999612	85137	57	18491	6	2	7552	13992	8442	0	2	1	85	13313	0	0	11	1788	5888	4518	3	19	0	929	3041	0	0	11	0	0	1	4	0	0	1	129	0	0	1136	0	5	1	529	251	415
E112	Subject_14	20.451	Standard	Oral	0.999631	208536	5	19143	10	1	25560	29973	42556	1	0	225	1867	7883	0	2	226	10579	10079	6424	0	565	12	2987	3809	1	0	1024	0	0	0	0	0	0	20	2414	1	0	2215	1	0	79	2190	3811	173
E20	Subject_15	16.8977	Standard	Oral	0.999434	72385	1	11697	4	2	9279	10971	3605	0	2	2	5657	3756	0	0	2	4620	2399	3127	0	73	0	1202	2516	1	0	349	0	0	0	0	0	1	0	2402	0	0	1968	0	1	2	1362	1214	8
E118	Subject_16	14.669	Standard	Oral	0.99936	96890	0	13517	1	5	6570	14146	13114	3	1	8	16493	1300	4	4	33	6163	1514	2889	0	263	1	3932	3606	0	0	775	0	0	0	0	0	0	0	837	0	1	1973	2	0	2	1429	597	165
E25	Subject_17	18.595	Standard	Oral	0.998967	38738	22	10361	2	1	2530	2227	1508	0	0	6	9714	238	0	8	27	1986	515	2082	4	69	0	724	2486	0	0	130	0	1	0	0	0	1	0	6	0	0	1063	0	3	0	138	198	86
E15	Subject_18	21.5963	Standard	Oral	0.999601	72636	192	35064	0	2	5484	3847	1210	1	0	13	578	234	0	5	23	263	513	1962	8	16	0	12275	276	0	5	7	0	0	10	2	1	0	23	167	0	0	123	18	3	5	30	146	6
E124	Subject_19	20.7237	Standard	Oral	0.999691	171405	0	23021	0	0	16229	14901	17120	2	4	4	22066	13601	1	5	39	5773	6383	13400	0	3946	2	2902	7183	1	2	166	1	1	2	0	0	0	2	4098	0	0	3714	0	0	5	4885	766	201
E129	Subject_20	14.7035	Standard	Oral	0.999435	97326	0	8716	10	5	20303	4071	12244	2	5	3	1696	6416	0	0	7	2957	8570	2750	1	846	0	1577	3258	2	0	397	0	0	0	0	3	0	1	409	1	0	3285	3	0	13	1004	3317	38
E135	Subject_21	20.462	Standard	Oral	0.9994	66674	0	19060	4	3	18706	562	2026	0	1	1	11	5406	0	0	151	841	1852	477	0	23	0	470	60	0	2	53	0	0	0	0	1	0	2	1	0	0	89	1	0	2	0	9	47
E141	Subject_22	14.892	Standard	Oral	0.999126	61761	6	7676	6	2	3703	12015	1717	4	4	2	5663	488	2	0	31	3261	4858	1773	0	1055	0	2120	1423	1	0	809	1	0	0	1	2	0	0	1868	1	0	256	0	0	0	992	213	5
E147	Subject_23	15.903	Standard	Oral	0.999241	113285	9	14929	3	3	20718	3599	16305	3	4	1	1578	4713	4	3	9	948	6262	4078	2	2	1	1250	4486	0	0	199	1	0	3	0	0	0	1	58	0	0	2626	212	1	437	29	278	30
E153	Subject_24	17.7307	Standard	Oral	0.999489	174009	5	32690	20	0	15872	22112	2055	1	0	2	7313	4671	0	0	176	12106	5961	13438	0	1091	0	7155	2517	1	0	205	0	0	0	0	0	0	1	9973	1	0	5320	0	0	10	3248	6146	168
E159	Subject_25	16.106	Standard	Oral	0.999258	113254	4	20510	11	9	21188	11906	8493	6	3	4	6138	9338	0	3	31	1711	5058	7661	0	90	1	1629	5334	3	0	371	2	0	0	0	0	2	0	249	0	0	1487	3	0	5	356	241	107
E79	Subject_1	16.641	Standard	Rectum	0.998959	92260	8	2	70	4019	11	6	0	1412	4460	150	1	2	3684	2	3479	2271	2716	1	0	33	2007	434	0	0	0	2333	7937	6701	0	0	275	10377	8	0	133	4	0	1221	0	0	0	0	48
E32	Subject_2	17.304	Standard	Rectum	0.998922	57513	82	133	22	8102	141	26	0	5759	2	113	7	2845	0	0	1218	7	133	1	17	0	53	0	0	1	0	968	67	3931	3	1	128	20	272	0	1859	0	0	7	0	0	0	0	151
E49	Subject_3	16.0333	Standard	Rectum	0.998347	58694	2	665	9	4061	5	0	0	4349	209	754	0	3452	3	885	1398	57	2578	2	0	0	163	1	3	0	0	0	498	0	0	0	110	833	0	0	4830	0	0	68	0	0	0	0	4
E55	Subject_4	14.2273	Standard	Rectum	0.99742	23252	0	12	10	310	90	15	1	68	637	1521	0	16	0	0	976	10	7	0	0	149	112	3	2	116	1	1	0	0	0	1	21	0	154	0	2358	0	1	12	0	2	0	2	0
E61	Subject_5	15.4093	Standard	Rectum	0.99966	103059	3	309	3981	27065	22	4	6	4050	6674	47	5	2	1927	3	6436	1641	82	0	0	28335	1404	650	0	9832	0	4851	255	2654	0	0	165	41	5	1	72	2	0	6	0	1	0	0	756
E67	Subject_6	19.996	Standard	Rectum	0.999571	181634	28	3211	0	19749	182	6378	1	6306	21745	29	3	11739	9194	805	10464	2101	11	39	51	16524	3190	19	2	0	2	140	1861	13389	4	14	13943	2	5792	0	507	0	2	2596	0	0	1	0	10284
E73	Subject_7	18.0273	Standard	Rectum	0.999659	155562	15	2	11	18571	84	29	3	8968	31365	18489	1	38	1	0	15154	14033	2038	2	9	9	36	2	1	15054	187	4676	190	3	0	2	2241	1595	380	2	104	0	2	4878	0	2	1	1	4759
E85	Subject_8	17.097	Standard	Rectum	0.999498	127411	54	531	1162	30089	328	5164	2	16584	5245	1420	8	188	374	0	6301	44	3105	46	11	4	1	23	17	12	0	4809	1185	1039	4	6	1385	2880	40	0	3380	0	0	72	0	2	0	0	2
E91	Subject_9	17.8213	Standard	Rectum	0.999352	103384	3	11	607	27033	59	17	3	14385	8513	348	4	1	2	4	6388	950	22	2	0	5266	275	1	3	7863	2	4302	1076	7	0	1	666	375	57	0	496	0	2	489	0	0	0	0	57
E11	Subject_10	18.6483	Standard	Rectum	0.999325	56280	19	1054	1	8262	1037	329	6	5582	1	1954	15	769	4	1	4176	271	39	32	4	11040	88	124	9	0	1	1897	126	296	0	1	191	3	776	0	1948	1	0	1753	0	0	0	2	911
E97	Subject_11	14.878	Standard	Rectum	0.999119	90783	2	2	10	8676	1890	12	1	6010	13350	3899	3	808	446	0	37	5	764	7	0	3	1588	5	2	2	24	2	1587	2	1	0	1004	1	13	1	2432	2	1	177	0	0	0	0	1071
E108	Subject_12	15.1443	Standard	Rectum	0.99891	52305	1	3093	5	13899	35	949	3	8329	2	72	4	98	177	0	1186	7	1363	9	0	1871	373	446	0	1	467	1	605	2	0	0	235	0	58	0	3615	0	0	290	0	4591	1	2	370
E5	Subject_13	21.5723	Standard	Rectum	0.999123	93509	13	338	16	23212	50	1142	20	7216	1970	202	1	41	0	6	15232	578	908	2	0	3207	10200	63	0	0	0	0	1431	0	0	1	4	2141	23	1	2084	120	2	4080	0	0	0	0	22
E113	Subject_14	16.526	Standard	Rectum	0.999013	58757	1	945	0	12083	711	460	46	4927	8061	307	2	511	2	13	420	0	8	0	0	636	467	99	0	1	0	267	1775	1	0	0	2960	4	307	0	1512	0	0	1247	0	25	0	0	17
E21	Subject_15	19.2683	Standard	Rectum	0.999156	60446	0	3394	2	14387	406	155	4	6052	5	2843	3	67	0	0	776	6	2582	4	0	0	1275	126	3	3	0	0	1212	0	0	0	1771	4666	32	0	628	0	4	692	0	69	2	1	112
E119	Subject_16	16.59	Standard	Rectum	0.999209	63227	2	71	1	2069	4	56	0	5127	411	455	2	1	22	2	4711	1589	1020	0	0	3	191	10	1	1	1	3457	391	9910	0	0	113	1599	1	0	311	0	0	573	0	0	0	0	6
E26	Subject_17	19.215	Standard	Rectum	0.998939	35830	2	498	1	11045	50	919	0	6624	2114	7	0	128	0	0	1008	486	381	0	0	0	16	1	1	0	7	2328	1062	180	0	0	121	273	24	0	14	0	1	639	0	0	0	0	2
E16	Subject_18	18.6123	Standard	Rectum	0.999108	59440	8	2041	0	6847	2780	3287	5	6061	2	20	8	1091	1	0	12	5	1060	1	0	15	4739	423	1	0	5	464	957	113	0	0	309	2909	35	0	153	0	0	13	0	8	0	0	7
E125	Subject_19	12.9245	Standard	Rectum	0.996319	23906	0	14	3	274	3	45	3	113	442	1654	0	2	0	0	25	2	8	0	0	1	55	0	1	2	0	176	4	211	0	0	5	0	0	0	2530	1	0	13	0	0	0	0	11
E130	Subject_20	13.2123	Standard	Rectum	0.994337	8123	0	11	0	16	4	8	0	13	11	612	0	16	0	0	11	2	2	1	0	0	10	0	0	4	0	8	3	3	0	0	6	1	0	1	794	0	0	0	0	0	0	0	3
E136	Subject_21	15.583	Standard	Rectum	0.998624	31974	1	511	115	4560	25	10	0	1536	6671	106	0	1	2060	0	82	1261	2	0	1	0	79	139	0	4985	0	2451	2436	1372	0	0	480	252	5	0	41	0	0	267	1	0	0	0	14
E142	Subject_22	16.6643	Standard	Rectum	0.999183	57552	2	186	36	10972	118	76	0	5154	6667	31	0	1	0	2	5996	4	257	2	0	84	1778	0	0	856	6	2000	650	0	0	0	209	73	26	2	1488	1	1	184	0	0	0	0	3
E148	Subject_23	16.596	Standard	Rectum	0.998907	57623	0	18	23	3458	9	13	1	3990	16	227	0	33	2	0	5	23	92	2	0	0	174	0	0	113	0	0	57	132	0	0	99	3191	0	0	217	2716	0	0	0	0	1	0	0
E154	Subject_24	14.233	Standard	Rectum	0.996997	42292	0	7	4	72	88	5	2	770	0	1389	0	215	1	3	0	1	6	0	0	0	1803	0	1	1	1	1	38	0	0	1	15	0	0	1	619	14	0	35	0	1	0	0	0
E160	Subject_25	13.9353	Standard	Rectum	0.998661	68724	0	2	2	3474	2	3	0	819	477	687	1	7	14	2	201	1	181	0	0	1	8	0	0	0	0	202	160	3234	0	0	51	65	20	0	405	16787	0	83	0	3	0	0	0
E80	Subject_1	15.633	Standard	Vagina	0.998957	7670	1	2	6215	1	0	2	2	0	2	1	0	0	0	0	3	0	1	0	0	0	0	0	2	0	0	0	0	1	0	0	0	0	0	0	0	0	0	0	0	0	0	0	0
E33	Subject_2	17.275	Standard	Vagina	0.999376	19244	77	0	19143	1	0	1	0	0	0	0	0	0	2	1	0	2	0	0	1	0	0	0	0	1	0	0	0	1	6	2	0	0	0	0	0	0	0	0	1	0	0	0	0
E50	Subject_3	16.9583	Standard	Vagina	0.999247	19926	1	1	83	1	4	0	0	0	0	1	3	2	1	19664	0	1	0	0	0	0	0	1	0	2	0	0	0	0	0	0	0	0	0	0	0	0	0	0	0	0	0	0	0
E56	Subject_4	21.905	Standard	Vagina	0.999511	16370	0	1	1	21	27	0	0	25	1272	0	0	0	2	0	19	0	0	0	0	0	479	0	1	14183	0	0	0	0	0	0	12	0	0	0	0	0	0	2	0	293	0	0	8
E62	Subject_5	14.4003	Standard	Vagina	0.997442	3519	0	1	3089	0	2	2	3	0	2	0	0	1	312	2	1	0	2	0	0	0	0	1	0	2	1	0	0	0	0	0	0	0	1	0	0	0	0	0	0	0	0	0	0
E68	Subject_6	22.3067	Standard	Vagina	0.999665	56727	42	0	5	67	23	0	1	19	10339	1	1	2190	1122	27940	844	0	0	0	13	6813	3	1904	0	0	2	0	1	1	3	9	0	0	1811	0	0	1	0	5	8	0	0	0	660
E74	Subject_7	22.483	Standard	Vagina	0.998701	11544	0	0	3	5	2	0	1	13	20	173	0	1	1	5	6	0	1	1	0	0	2	0	0	3941	6934	6	1	2	0	0	0	14	5	0	0	0	0	352	0	0	0	0	0
E86	Subject_8	16.801	Standard	Vagina	0.999679	31125	30	0	30072	6	2	0	0	4	0	0	0	0	182	0	1	0	0	0	3	0	0	0	0	0	7	2	0	3	4	5	3	0	1	0	1	0	0	3	0	0	0	0	0
E92	Subject_9	21.9833	Standard	Vagina	0.999414	39248	36	3	27424	2240	3	1	0	564	5025	3	1	3	1	0	170	111	0	1	12	36	8	0	0	127	42	13	30	8	1	3	10	163	24	0	2	0	0	134	0	0	0	0	3
E12	Subject_10	25.2147	Standard	Vagina	0.99965	45772	470	320	4	1	25	79	21	0	1	4	113	2904	37882	2	7	27	8	62	231	42	4	60	19	0	2838	6	0	0	79	146	1	0	3	31	5	0	3	8	45	0	10	0	15
E98	Subject_11	18.5423	Standard	Vagina	0.999627	40250	54	2	3	478	4	1	1	130	268	13	0	0	17257	1	0	0	1	2	3	0	60	1	0	0	20448	0	130	0	10	1	62	0	2	0	0	0	0	309	1	0	1	0	5
E109	Subject_12	19.1263	Standard	Vagina	0.999377	27303	0	0	14	1315	37	1	0	454	1	0	0	1	12000	0	21	38	12	0	0	0	0	0	0	2	10918	0	143	0	0	0	323	0	9	0	1	0	1	91	0	200	0	0	6
E6	Subject_13	18.405	Standard	Vagina	0.997961	7358	1	3	3838	1	1	2	0	1	0	1	0	1	11	3360	1	1	1	0	0	0	0	0	3	0	0	0	0	0	0	0	0	0	0	0	0	0	1	0	0	0	0	0	0
E114	Subject_14	15.7697	Standard	Vagina	0.999544	24122	0	2	1	0	1	0	0	0	0	0	1	3	0	24094	0	0	0	0	0	1	0	0	1	0	0	0	0	0	0	0	2	0	0	0	0	0	0	1	0	0	0	0	0
E22	Subject_15	20.5553	Standard	Vagina	0.999656	52281	12	1	0	5011	12	1	0	188	0	7604	0	0	3	0	12871	18	1	0	1	0	10	1497	1	1	687	0	250	0	0	0	4795	1005	2	0	0	0	0	8	0	16865	0	0	32
E120	Subject_16	18.6357	Standard	Vagina	0.999563	109808	4	0	48465	21110	1	0	1	5445	2404	2	0	2	55	0	1545	443	178	0	0	0	0	1	0	4	0	4041	3918	306	1	0	3805	1828	25	0	1	0	0	5325	0	0	0	0	0
E27	Subject_17	25.7033	Standard	Vagina	0.999247	11954	11	1	1	1661	10	1	0	1346	0	0	0	1	3	1	1416	73	22	0	0	0	0	0	0	0	0	779	1761	29	0	0	581	104	29	0	0	0	0	224	0	0	0	0	0
E17	Subject_18	18.1597	Standard	Vagina	0.997929	9655	633	24	0	13	4	3	0	9	1	0	2	0	1	1	1	0	0	2	26	0	0	11	0	0	3389	0	13	1	42	1	1	2	12	0	0	0	0	21	48	13	0	0	0
E126	Subject_19	27.4925	Standard	Vagina	0.999338	15110	2	0	3	18	0	13	0	0	0	0	0	0	1	14640	4	1	0	0	0	0	2	0	0	0	0	0	0	0	0	0	0	0	2	0	0	0	0	11	0	0	0	0	0
E131	Subject_20	22.89	Standard	Vagina	0.998795	15763	0	1	10	645	322	1	0	383	697	4	0	0	2	0	144	4	32	0	1	0	7	0	0	12260	0	48	260	5	0	0	334	2	0	0	3	0	0	17	3	178	0	0	27
E137	Subject_21	18.9477	Standard	Vagina	0.999555	44903	1	2	6231	69	5339	2	3	35	531	1	0	0	16659	0	1011	5	0	0	0	0	0	1	2	1182	1	1452	11398	0	0	0	48	0	4	0	0	2	1	2	0	0	0	0	12
E143	Subject_22	17.508	Standard	Vagina	0.999795	102282	1	0	96699	862	220	7	0	196	395	0	0	0	0	0	75	64	8	0	0	0	22	0	0	16	2080	183	130	0	0	0	219	19	27	1	1	1	0	67	7	0	0	0	3
E149	Subject_23	15.903	Standard	Vagina	0.999334	25537	2	2	25424	20	1	3	0	6	1	16	2	1	0	0	0	0	0	0	0	1	2	1	0	5	1	0	0	0	0	0	0	1	1	0	0	1	0	0	1	0	0	0	0
E155	Subject_24	22.6453	Standard	Vagina	0.999835	102822	477	0	0	389	0	0	0	225	2	85516	0	1	1	1	1045	0	0	0	83	1	2	0	0	0	0	0	1325	0	44	16	12	114	9	0	0	0	0	513	8	6357	0	0	272
E161	Subject_25	16.9373	Standard	Vagina	0.998681	12890	1	3	0	6	0	2	0	7	30	1	1	0	8635	1	3	0	0	0	0	0	0	1	0	54	65	0	1	1	0	1	5	0	5	0	0	0	0	3	0	1	0	0	6
TD_EBLK1	Control	36.284	Touchdown	Control	0.997948	4874	4	1	0	0	3	2	1	0	0	0	1	0	0	4	0	7	0	0	0	0	349	1	1	0	0	0	0	0	0	2	0	0	0	0	0	0	0	0	0	0	0	0	0
TD_EBLK10	Control	36.077	Touchdown	Control	0.987477	1597	11	1	0	4	1	0	0	1	1	0	0	0	1	0	0	4	0	0	152	0	1386	0	0	1	0	1	0	0	0	3	1	0	8	0	0	0	0	0	1	0	0	0	0
TD_EBLK2	Control	36.314	Touchdown	Control	0.994957	3569	10	3	0	1	3	2	2	0	1	0	2	2	0	0	1	3	1	0	0	0	229	1	1	2	0	0	0	0	0	0	0	0	1098	1	0	1	0	0	1	0	0	0	0
TD_EBLK3	Control	36.6367	Touchdown	Control	0.998751	9610	4112	4	2	0	4	3	2	0	0	0	4	2542	2	0	0	4	1	2	0	0	172	0	0	0	0	0	0	0	0	0	0	0	4	0	1	0	0	0	1	0	0	0	0
TD_EBLK4	Control	34.9687	Touchdown	Control	0.999232	26025	2375	595	12	0	4	2	0	0	0	0	3	2	1	0	0	1	2	1	8	0	6525	0	0	0	0	2	0	0	2	1	0	0	3	0	0	0	1	3111	2	0	0	0	2
TD_EBLK5	Control	36.0163	Touchdown	Control	0.99899	21779	6344	6	0	0	4	5	1	1	0	0	1	5	0	3	1	5	0	1	0	0	15234	2	1	0	0	0	0	0	0	0	0	0	145	0	0	0	0	0	0	0	0	0	0
TD_EBLK6	Control	34.8873	Touchdown	Control	0.999498	23917	7569	2	0	0	3	3	0	0	0	0	2	4	0	0	0	2	0	1	1	0	16	1	0	0	0	0	0	0	0	1	0	0	867	0	1	0	1	0	0	0	0	0	1
TD_EBLK7	Control	36.6327	Touchdown	Control	0.985797	1549	11	0	0	0	0	0	0	1	1	1	0	0	0	4	1	6	0	0	0	0	851	0	0	1	0	0	0	0	1	0	1	1	0	0	0	0	0	0	0	0	0	0	0
TD_EBLK8	Control	36.101	Touchdown	Control	0.987582	1530	7	3	1	6	3	2	0	6	3	0	0	1	0	2	1	2	2	0	1	3	1026	0	1	5	1	2	0	0	0	1	1	0	1	0	0	2	0	0	0	0	0	0	0
TD_EBLK9	Control	35.595	Touchdown	Control	0.993601	3282	1	0	2	1	1	1	0	0	6	0	0	0	1	0	0	1	1	0	0	1	3085	0	1	8	0	1	0	0	1	0	2	2	0	0	1	0	0	0	0	0	0	0	2
TD_75	Subject_1	36.3463	Touchdown	Cervix	0.999901	30268	14847	1	9574	0	0	0	0	0	0	0	0	0	0	0	0	0	0	0	1299	0	1701	0	0	0	0	0	0	0	1037	95	0	0	0	0	0	0	0	0	0	0	0	0	0
TD_29	Subject_2	28.4833	Touchdown	Cervix	0.999524	39897	20826	0	704	0	0	0	0	0	0	0	0	0	1	0	0	0	0	0	6132	0	4	0	0	0	0	0	0	0	3186	1233	0	0	0	0	0	0	0	0	2502	1	0	0	17
TD_45	Subject_3	29.2367	Touchdown	Cervix	0.999839	37178	28123	0	1	0	0	0	0	0	0	2	0	10	0	0	1	0	0	0	3366	0	67	0	0	0	0	0	0	0	2466	500	0	0	0	0	0	0	0	0	421	0	0	0	0
TD_51	Subject_4	34.731	Touchdown	Cervix	0.999953	21084	684	0	0	0	0	0	0	0	0	0	0	0	0	0	0	0	0	0	62	0	2030	0	46	0	0	0	0	0	0	0	0	0	10666	0	0	0	0	0	0	0	0	0	0
TD_57	Subject_5	32.007	Touchdown	Cervix	0.999851	33485	24768	0	3823	0	1	0	1	0	0	0	0	0	0	0	0	0	0	0	455	0	129	0	0	0	0	0	0	0	1151	1025	0	0	16	0	0	0	0	0	997	0	0	0	0
TD_63	Subject_6	32.6227	Touchdown	Cervix	0.999831	29505	3783	0	1	0	19	0	0	0	0	0	0	533	0	16381	0	1	0	0	1954	41	337	0	0	0	0	0	0	0	43	1421	0	0	42	0	0	0	0	0	887	0	0	0	0
TD_69	Subject_7	32.8373	Touchdown	Cervix	0.999904	41797	33062	1	1	0	0	0	0	0	0	0	0	50	0	4	0	0	0	0	637	0	44	0	0	0	0	0	0	0	1578	1215	0	0	0	0	0	0	0	0	3052	0	0	0	0
TD_81	Subject_8	35.5683	Touchdown	Cervix	0.999788	14129	3570	2095	7661	0	0	0	0	0	0	0	0	0	0	0	0	2	0	0	7	0	1	0	0	0	0	0	0	0	0	315	0	0	0	0	0	0	0	0	429	0	0	0	0
TD_87	Subject_9	33.399	Touchdown	Cervix	0.999631	29815	3090	969	3	0	196	2408	222	0	0	0	82	39	0	0	0	134	1	2670	3826	108	1504	4637	4534	0	0	0	0	0	1167	451	0	0	0	1103	0	0	2	0	1012	0	0	0	0
TD_7	Subject_10	33.68	Touchdown	Cervix	0.977591	357	61	0	0	0	0	0	0	0	0	1	0	0	0	1	0	0	0	0	76	0	2	0	0	0	0	0	0	0	1	111	0	0	1	0	0	0	0	0	0	0	0	0	0
TD_93	Subject_11	31.4837	Touchdown	Cervix	0.999783	32189	21362	19	0	0	0	0	24	0	0	0	0	0	0	1	0	1	0	0	6128	0	9	0	0	0	0	0	0	0	807	260	0	0	0	0	0	0	0	0	72	0	0	0	0
TD_104	Subject_12	34.7313	Touchdown	Cervix	0.999865	22208	4071	0	0	0	0	0	0	0	0	0	0	0	61	0	0	0	0	0	2	0	2016	0	0	0	211	0	0	0	12	15	0	0	9742	0	0	0	0	0	0	0	0	0	0
TD_1	Subject_13	34.6017	Touchdown	Cervix	0.999756	24560	14155	17	1021	0	0	0	1	0	0	5	1	0	0	310	0	0	0	0	1027	0	12	0	0	0	0	0	0	0	383	3225	0	0	53	0	0	0	0	0	681	0	0	2	0
TD_110	Subject_14	36.856	Touchdown	Cervix	0.998632	2925	1	0	0	0	0	0	0	0	0	0	0	0	0	1	0	0	0	0	0	0	257	0	0	1	0	0	0	0	0	0	0	0	0	0	0	0	0	0	0	0	0	0	0
TD_18	Subject_15	34.5263	Touchdown	Cervix	0.999755	24477	15350	0	1	0	0	1	0	0	0	0	0	0	0	0	0	0	0	1	3962	0	3063	0	0	1	0	0	0	0	525	17	0	0	0	0	0	0	0	0	49	0	0	0	0
TD_115	Subject_16	35.5937	Touchdown	Cervix	0.999911	22396	4178	0	0	0	1406	0	0	0	0	0	0	0	0	0	0	1	0	0	0	0	664	0	0	0	0	0	0	0	0	7615	0	0	155	0	0	0	0	0	0	0	0	0	0
TD_23	Subject_17	33.4713	Touchdown	Cervix	0.99981	31648	19863	0	1	0	0	0	0	0	0	1	0	0	0	0	0	2	0	0	10	0	887	0	0	0	0	0	0	0	886	520	0	0	1	0	0	0	0	0	440	0	0	0	0
TD_13	Subject_18	30.975	Touchdown	Cervix	0.999946	36755	13900	3392	0	889	499	27	535	929	0	2	0	146	0	0	0	0	0	0	522	0	2	2448	0	0	2631	0	319	0	415	23	0	1716	124	0	0	0	0	0	1323	0	0	0	0
TD_121	Subject_19	32.2717	Touchdown	Cervix	0.999575	18810	11659	0	2	0	0	0	0	0	0	0	0	0	0	0	0	0	0	0	1563	0	208	0	0	0	0	0	0	0	1733	253	0	0	0	0	0	0	0	0	1123	0	0	0	0
TD_127	Subject_20	33.212	Touchdown	Cervix	0.999873	15722	10561	0	0	0	943	0	0	0	0	0	0	0	0	0	0	0	0	0	1899	0	414	0	0	0	0	0	0	0	82	0	0	0	0	0	0	0	0	0	4	0	0	0	0
TD_132	Subject_21	35.5817	Touchdown	Cervix	0.999863	21932	10994	0	0	0	0	0	0	0	0	0	0	0	0	0	0	0	0	0	1121	0	0	0	0	1426	0	0	0	0	74	777	0	0	0	0	0	0	0	0	0	0	0	0	0
TD_138	Subject_22	30.9333	Touchdown	Cervix	0.999795	34112	7039	0	16430	0	0	0	0	0	0	0	1	0	0	0	0	0	0	55	1959	1	484	0	0	0	718	0	0	0	2115	1189	0	0	291	0	0	0	0	0	112	0	0	0	0
TD_144	Subject_23	35.5617	Touchdown	Cervix	0.999904	20875	6539	26	0	0	0	0	0	0	0	0	0	0	0	0	0	0	0	0	4437	0	69	0	0	0	0	0	0	0	961	0	0	0	118	0	0	0	0	0	0	0	0	0	0
TD_150	Subject_24	35.038	Touchdown	Cervix	0.999893	28021	5354	0	0	0	717	0	0	0	0	10	0	0	0	0	0	0	0	0	38	0	108	0	0	0	0	0	0	0	1479	55	0	0	0	0	0	10794	0	0	0	0	0	0	0
TD_156	Subject_25	32.704	Touchdown	Cervix	0.99983	23490	16303	1	0	0	0	0	0	0	0	0	0	0	0	0	0	0	0	0	2565	0	95	0	0	0	0	0	0	0	814	486	0	0	0	0	0	0	0	2	575	0	0	0	0
TD_76	Subject_1	39.078	Touchdown	Endometrium	0.995283	212	7	0	1	0	101	0	0	0	0	0	0	0	0	0	0	0	0	0	0	0	71	0	0	0	0	0	0	0	3	12	0	0	0	0	0	0	0	0	0	0	0	0	0
TD_30	Subject_2	27.8933	Touchdown	Endometrium	0.999746	27604	13511	0	0	0	0	0	0	0	0	0	0	0	0	0	0	0	0	0	3986	0	95	0	0	0	0	0	0	0	2404	1453	0	0	0	0	0	0	0	0	1540	0	0	0	198
TD_46	Subject_3	31.1913	Touchdown	Endometrium	0.999853	20359	14257	0	0	0	0	0	0	0	0	0	0	0	0	9	0	0	0	0	2266	0	478	0	0	0	0	0	0	0	1718	111	0	0	0	0	0	0	0	0	712	0	0	0	0
TD_52	Subject_4	36.0107	Touchdown	Endometrium	0.999497	3978	2874	0	0	0	0	0	0	0	0	0	0	0	0	7	0	0	0	0	350	0	4	0	0	0	0	0	0	0	29	133	0	0	0	0	0	0	0	0	0	0	0	0	0
TD_58	Subject_5	34.0117	Touchdown	Endometrium	0.999903	20717	5633	89	0	0	0	0	0	0	0	0	11624	0	0	0	0	0	0	0	1226	0	226	0	0	0	0	0	0	0	752	679	0	0	0	0	0	0	0	0	256	0	0	0	0
TD_64	Subject_6	35.7447	Touchdown	Endometrium	0.972826	184	74	0	0	0	0	0	0	0	0	0	0	0	0	1	0	0	0	0	19	0	0	0	0	0	0	0	0	0	0	29	0	0	21	0	0	0	0	0	0	0	0	0	0
TD_70	Subject_7	30.253	Touchdown	Endometrium	0.997576	3713	2397	0	0	0	0	0	0	0	0	0	0	0	0	0	0	0	0	0	351	0	1	0	7	0	0	0	0	0	260	229	0	0	25	0	0	0	0	0	138	0	0	0	39
TD_83	Subject_8	33.7223	Touchdown	Endometrium	0.999872	7804	1996	2	0	0	0	0	0	0	0	0	0	148	0	0	0	0	0	0	341	0	110	0	0	0	0	0	0	0	218	313	0	0	173	0	0	0	0	0	16	0	0	0	0
TD_89	Subject_9	30.8603	Touchdown	Endometrium	0.999691	25895	289	4954	1	0	1666	2923	118	0	0	0	1056	24	0	0	0	631	197	1160	1443	145	4	1060	866	0	0	0	0	0	424	44	0	0	82	2569	0	0	11	0	981	0	166	0	0
TD_8	Subject_10	36.8637	Touchdown	Endometrium	0.999212	2537	1054	0	0	0	0	0	0	0	0	0	0	0	0	0	0	0	0	0	196	0	123	0	0	0	0	0	0	0	0	379	0	0	0	0	0	0	0	0	21	0	0	0	0
TD_95	Subject_11	30.0637	Touchdown	Endometrium	0.999751	16071	9798	0	0	0	0	0	0	0	0	0	0	0	0	0	0	0	0	415	1046	0	623	0	0	0	0	0	0	0	403	990	0	0	0	0	0	0	0	0	698	0	0	0	0
TD_105	Subject_12	36.188	Touchdown	Endometrium	0.999055	2116	232	0	0	0	0	0	0	0	0	0	0	0	0	0	0	0	0	0	136	0	1244	0	0	0	0	0	0	0	9	4	0	0	0	0	0	0	0	0	0	0	0	0	1
TD_2	Subject_13	30.9097	Touchdown	Endometrium	0.999596	29704	11666	31	0	0	0	0	2	0	0	0	0	0	0	0	0	0	0	115	3076	0	0	0	0	1	0	0	0	0	1579	2133	0	0	0	0	0	0	0	0	4188	0	0	0	104
TD_111	Subject_14	35.49	Touchdown	Endometrium	0.999584	4810	2788	7	0	0	0	0	0	0	0	0	0	0	0	0	0	1	0	0	0	0	631	0	0	0	0	0	0	0	0	0	0	0	0	0	0	0	0	0	0	0	0	0	0
TD_19	Subject_15	35.2027	Touchdown	Endometrium	0.999222	2571	862	0	0	0	0	0	0	0	0	0	0	0	0	0	0	0	0	0	128	0	337	0	0	1	0	0	0	0	457	20	0	0	115	0	0	0	0	0	0	0	0	0	0
TD_117	Subject_16	35.565	Touchdown	Endometrium	0.990453	419	79	25	0	0	0	0	0	0	0	0	0	0	0	0	0	0	0	0	13	0	1	0	0	0	0	0	0	0	0	41	0	0	4	0	0	0	0	0	0	0	0	0	0
TD_24	Subject_17	33.5903	Touchdown	Endometrium	0.999846	19531	13041	0	0	0	0	0	0	0	0	0	0	0	0	0	0	0	0	0	1280	0	980	0	0	0	0	0	212	0	793	1253	0	0	0	0	0	0	0	0	700	0	0	0	0
TD_14	Subject_18	34.785	Touchdown	Endometrium	0.999594	4930	848	0	0	0	0	0	0	0	0	0	0	0	0	0	0	0	0	0	988	0	1930	0	0	1	0	0	0	0	0	26	0	0	0	0	0	0	0	0	0	0	0	0	0
TD_123	Subject_19	35.1373	Touchdown	Endometrium	1	841	28	34	0	0	0	0	0	41	0	0	0	0	0	0	0	0	0	0	115	0	153	0	0	0	0	0	0	0	0	18	0	0	218	0	0	0	0	0	0	0	0	0	0
TD_128	Subject_20	33.5025	Touchdown	Endometrium	0.998679	3029	1708	0	0	0	0	12	0	0	0	0	0	0	0	0	0	0	0	0	312	0	198	0	0	0	0	0	0	0	95	148	0	0	0	0	0	0	0	0	1	0	0	0	0
TD_133	Subject_21	34.287	Touchdown	Endometrium	0.991848	368	46	2	0	0	0	0	1	0	0	0	0	0	0	0	0	0	0	0	44	0	15	0	0	0	0	0	0	0	4	3	0	0	0	0	0	0	0	41	10	0	0	0	0
TD_139	Subject_22	33.9387	Touchdown	Endometrium	0.99004	502	64	0	0	0	0	0	0	0	0	0	0	2	0	0	0	0	0	103	72	0	8	0	0	0	0	0	0	0	7	58	0	0	1	0	0	0	0	0	0	0	0	0	0
TD_145	Subject_23	34.7423	Touchdown	Endometrium	1	1074	432	0	0	0	0	0	0	0	0	0	0	0	0	0	0	0	0	0	8	0	37	0	0	0	0	0	0	0	19	0	0	0	0	0	0	0	0	0	161	0	0	0	0
TD_152	Subject_24	35.308	Touchdown	Endometrium	0.986301	219	81	2	0	0	0	0	0	0	0	0	0	0	0	0	0	0	0	0	12	0	7	0	0	0	0	0	0	0	4	4	0	0	0	0	0	0	0	0	0	0	0	0	0
TD_158	Subject_25	33.5153	Touchdown	Endometrium	0.999838	6159	3611	3	0	0	0	0	180	0	0	0	0	0	0	0	0	0	0	0	407	0	652	0	0	0	0	0	0	0	17	49	0	0	404	0	0	0	0	0	0	0	0	0	0
[truncated: 3,295 more columns]
